# Supplementary material for: Occurrence of Antimicrobial-Resistant Bacteria in Intestinal Contents of Wild Marine Fish in Chile
Source: Antibiotics (Basel). 2024 Apr 5;13(4):332. doi: 10.3390/antibiotics13040332 (PMC11047320; doi:10.3390/antibiotics13040332)
Supplement: Supplementary file 1 [file antibiotics-13-00332-s001.zip]

Archive with 4 entries (2 files):
- antibiotics-2939038-supplementary/
- antibiotics-2939038-supplementary/tables/
- antibiotics-2939038-supplementary/tables/Table S1.pdf
- antibiotics-2939038-supplementary/tables/Table S2.pdf
